# Supplementary material for: Diagnostic accuracy of unenhanced post-mortem CT and MRI compared to the non-forensic clinical autopsy: a prospective blinded study
Source: Virchows Arch. 2025 Jun 5;488(2):325–36. doi: 10.1007/s00428-025-04130-5 (PMC12916894; doi:10.1007/s00428-025-04130-5)
Supplement: Supplementary file 1 — (XLSX 13.3 KB) [file 428_2025_4130_MOESM1_ESM.xlsx]

## Sheet: Tabelle1
Cause of death	Sensitivity as % (*)			Positive Predictive Value as % (*)			Specificity as % (*)			Negative Predictive Value as % (*)
	PMCT	PMMR	PMCT+PMMR	PMCT	PMMR	PMCT+PMMR	PMCT	PMMR	PMCT+PMMR	PMCT	PMMR	PMCT+PMMR
Cerebral hemorrhage	100 (54-100)	100 (54-100)	100 (54-100)	100 (54-100)	100 (54-100)	100 (54-100)	100 (97-100)	100 (97-100)	100 (97-100)	100 (97-100)	100 (97-100)	100 (97-100)
Cerebral inflammation	/	/	/	/	/	/	/	/	/	/	/	/
Cerebral infarction	/	/	/	/	/	/	/	/	/	/	/	/
Coronary thrombosis and / or myocardial infarction	0	92 (62-100)	92 (62-100)	0	100 (72-100)	100 (72-100)	100 (97-100)	100 (97-100)	100 (97-100)	90 (90-90)	99 (94-100)	99 (94-100)
Myocarditis	/	/	/	/	/	/	/	/	/	/	/	/
Pericardial tamponade	100 (40-100)	100 (40-100)	100 (40-100)	100 (40-100)	100 (40-100)	100 (40-100)	100 (97-100)	100 (97-100)	100 (97-100)	100 (97-100)	100 (97-100)	100 (97-100)
Existing / underlying myocardial disease	0	64 (31-89)	82 (48-98)	0	78 (45-94)	82 (53-95)	100 (97-100)	98 (94-100)	98 (94-100)	89 (89-89)	96 (92-98)	98 (94-100)
Pulmonary embolism	0	80 (44-97)	80 (44-97)	0	100 (63-100)	100 (63-100)	100 (97-100)	100 (97-100)	100 (97-100)	92 (92-92)	98 (94-99)	98 (94-99)
Pneumonia	83 (61-95)	64 (41-83)	96 (78-100)	100 (82-100)	93 (66-99)	100 (85-100)	100 (96-100)	99 (95-100)	100 (96-100)	96 (91-98)	92 (87-95)	99 (93-100)
ARDS / lung failure	55 (41-67)	45 (38-59)	55 (41-67)	88 (75-93)	85 (77-91)	88 (75-93)	98 (90-100)	98 (90-100)	98 (90-100)	90 (85-100)	90 (85-100)	90 (85-100)
Multi organ failure	/	/	/	/	/	/	/	/	/	/	/	/
Acute pancreatitis	/	/	/	/	/	/	/	/	/	/	/	/
Sepsis	0 (0-46)	0 (0-46)	0 (0-46)	0	0	0	97 (93-99)	97 (93-99)	97 (93-99)	95 (90-95)	95 (90-95)	95 (90-95)
Neoplasms	73 (39 -94)	82 (48-98)	82 (48-98)	100 (63-100)	100 (66-100)	100 (63-100)	100 (97-100)	100 (97-100)	100 (97-100)	97 (93-99)	97 (94-99)	98 (94-99)
Ileus	/	/	/	/	/	/	/	/	/	/	/	/
Internal hemorrhage due to aortic dissection, ruptured aneurysm / other	100 (72-100)	100 (72-100)	100 (72-100)	100 (72-100)	100 (72-100)	100 (72-100)	100 (97-100)	100 (97-100)	100 (97-100)	100 (97-100)	100 (97-100)	100 (97-100)
Unclear / undetermined	86 (72-93)	86 (72-93)	86 (72-93)	38 (24-54)	38 (24-54)	38 (24-54)	89 (81-95)	89 (81-95)	89 (81-95)	99 (94-100)	99 (94-100)	99 (94-100)
All causes of deaths	54 (43 - 62)	75 (66-83)	85 (77-91)	94 (92-97)	92 (88-95)	94 (90-96)	99 (89-100)	99 (88-100)	99 (88-100)	95 (85-99)	97 (88-100)	99 (89-100)
