# Supplementary material for: Diagnostic accuracy of unenhanced post-mortem CT and MRI compared to the non-forensic clinical autopsy: a prospective blinded study
Source: Virchows Arch. 2025 Jun 5;488(2):325–36. doi: 10.1007/s00428-025-04130-5 (PMC12916894; doi:10.1007/s00428-025-04130-5)
Supplement: Supplementary file 2 — (XLSX 16.4 KB) [file 428_2025_4130_MOESM2_ESM.xlsx]

## Sheet: Tabelle1
Pathology group	Specific Diagnosis	Sensitivity (*)			Positive Predictive Value (*)			Specificity (*)			Negative Predictive Value (*)
		PMCT	PMMR	PMCT+PMMR	PMCT	PMMR	PMCT+PMMR	PMCT	PMMR	PMCT+PMMR	PMCT	PMMR	PMCT+PMMR
Atrophy	Brain atrophy	95 (85-100)	95 (85-100)	95 (85-100)	100 (54-100)	100 (54-100)	100 (54-100)	100 (97-100)	100 (97-100)	100 (97-100)	98 (94-99)	98 (94-99)	98 (94-99)
	Kidney atrophy	100 (72-100)	100 (72-100)	100 (72-100)	92 (61-99)	100 (72-100)	100 (72-100)	99 (95-100)	100 (97-100)	100 (97-100)	100 (97-100)	100 (97-100)	100 (97-100)
	Osteoporosis	83 (52-98)	75 (43-95)	92 (62-100)	91 (58-99)	82 (52-95)	92 (61-99)	99 (95-100)	98 (94-100)	99 (95-100)	98 (94-99)	97 (93-99)	99 (94-100)
ALL		90 (76-97)	87 (73-96)	92 (79-98)	95 (82-99)	95 (82-99)	97 (84-100)	98 (92-100)	98 (92-100)	99 (94-100)	95 (89-98)	94 (87-97)	96 (90-99)
Blood vessel wall pathology
	Pulmonary artery sclerosis	20 (12-29)	24 (13-30)	24 (13-30)	100 (79-100)	98 (80-100)	100 (80-100)	100 (96-100)	100 (96-100)	100 (96-100)	90 (81-95)	90 (81-95)	90 (81-95)
	Aortal arteriosclerosis	72 (57-81)	68 (54-79)	72 (57-81)	100 (92-100)	93 (79-99)	93 (79-99)	100 (94-100)	100 (94-100)	100 (94-100)	76 (69-82)	75 (70-83)	76 (69-82)
	Coronary arteriosclerosis	75 (63-83)	81 (72-91)	81 (72-91)	93 (79-99)	95 (82-99)	95 (82-99)	96 (85-100)	96 (85-100)	96 (85-100)	83 (76-88)	88 (81-96)	88 (81-96)
	Coronary stenosis	0	75 (61-85)	73 (63-89)	0	81 (63-87)	81 (63-87)	0	91 (88-100)	91 (88-100)	66 (48-77)	90 (87-96)	90 (87-96)
	Aortic dissection all	86 (42-100)	86 (42-100)	86 (42-100)	86 (45-98)	100 (54-100)	100 (54-100)	100 (96-100)	100 (96-100)	100 (96-100)	99 (95-100)	99 (95-100)	99 (95-100)
	Aortic dissection rupture site	20 (10-30)	20 (10-30)	20 (10-30)	85 (30-97)	85 (30-97)	85 (30-97)	100 (90-100)	100 (90-100)	100 (90-100)	90 (91-98)	90 (91-98)	90 (91-98)
	Aortic aneurysm all	100 (63-100)	100 (63-100)	100 (63-100)	100 (63-100)	100 (63-100)	100 (63-100)	100 (97-100)	100 (97-100)	100 (97-100)	100 (97-100)	100 (97-100)	100 (97-100)
	Aortic aneurysm rupture site	10 (1-45)	30 (7-65)	30 (7-65)	75 (25-96)	75 (25-96)	75 (25-96)	100 (95-100)	100 (95-100)	100 (95-100)	92 (90-95)	92 (90-95)	92 (90-95)
ALL		41 (18-67)	53 (28-77)	53 (28-77)	88 (48-98)	90 (55-99)	90 (55-99)	99 (95-100)	99 (95-100)	99 (95-100)	91 (87-94)	93 (89-95)	93 (89-95)
Congestion
	Acute pulmonary congestion	87 (60-98)	46 (19-75)	85 (55-98)	81 (58-93)	86 (44-98)	99 (55-98)	97 (92-99)	99 (95-100)	99 (95-100)	98 (93-99)	94 (90-96)	98 (93-99)
	Acute liver congestion	44 (20-70)	38 (15-65)	44 (20-70)	70 (40-89)	75 (40-93)	78 (44-94)	97 (92-99)	98 (93-100)	98 (93-100)	92 (88-95)	92 (88-95)	92 (88-95)
	Chronic liver congestion	0	0	0	0	0	0	100 (97-100)	100 (97-100)	100 (97-100)	91 (86-95)	91 (86-95)	91 (86-95)
	Acute spleen congestion	0	0	0	0	0	0	100 (96-100)	100 (96-100)	100 (96-100)	90 (90-90)	90 (90-90)	90 (90-90)
ALL		37 (24-51)	25 (14-39)	37 (24-51)	76 (58-88)	81 (57-94)	86 (6-95)	91 (82-97)	95 (87-99)	96 (88-99)	65 (60-70)	62 (58-66)	66 (61-71)
Cysts
	Kidney cysts	96 (82-100)	96 (82-100)	100 (85-100)	96 (79-99)	100 (87-100)	100 (87-100)	99 (94-100)	100 (96-100)	100 (96-100)	99 (94-100)	99 (94-100)	100 (96-100)
	Liver cysts	88 (48-100)	88 (48-100)	88 (48-100)	78 (46-93)	88 (49-98)	89 (53-98)	99 (97-100)	99 (97-100)	99 (97-100)	99 (97-100)	99 (97-100)	99 (97-100)
	Thyroid cysts	82 (62-90)	85 (64-92)	88 (63-94)	80 (60-88)	86 (69-91)	88 (70-93)	98 (92-99)	99 (92-100)	99 (92-100)	98 (94-99)	95 (90-96)	98 (90-99)
	Ovarial cysts	80 (59-88)	84 (63-88)	86 (65-91)	81 (60-88)	85 (65-92)	89 (71-95)	97 (90-99)	99 (93-100)	99 (92-100)	97 (93-99)	96 (90-98)	97 (89-99)
ALL		91 (77-98)	91 (77-98)	94 (81-99)	91 (78-97)	97 (82-100)	97 (82-100)	96 (90-99)	99 (94-100)	99 (94-100)	96 (90-99)	97 (90-99)	98 (92-99)
Degenerative deposits
	Heart valve calcifications	96 (78-100)	48 (27-70)	82 (61-95)	100 (85-100)	100 (72-100)	100 (82-100)	100 (96-100)	100 (96-100)	100 (96-100)	99 (93-100)	89 (85-92)	96 (91-98)
	Pancreatic calcifications	94 (73-100)	60 (38-90)	94 (70-100)	100 (80-100)	100 (70-100)	100 (81-100)	100 (93-100)	100 (92-100)	100 (92-100)	100 (89-100)	95 (81-92)	99 (89-98)
	Gall bladder stones	100 (78-100)	93 (68-100)	100 (78-100)	100 (78-100)	100 (78-100)	100 (78-100)	100 (97-100)	100 (97-100)	100 (97-100)	100 (97-100)	99 (94-100)	100 (97-100)
ALL		89 (76-96)	52 (37-67)	80 (66-91)	100 (91-100)	100 (86-100)	100 (91-100)	100 (95-100)	100 (95-100)	100 (95-100)	94 (87-97)	77 (71-82)	89 (82-94)
