# Supplementary material for: Diagnostic accuracy of unenhanced post-mortem CT and MRI compared to the non-forensic clinical autopsy: a prospective blinded study
Source: Virchows Arch. 2025 Jun 5;488(2):325–36. doi: 10.1007/s00428-025-04130-5 (PMC12916894; doi:10.1007/s00428-025-04130-5)
Supplement: Supplementary file 3 — (XLSX 14.5 KB) [file 428_2025_4130_MOESM3_ESM.xlsx]

## Sheet: Tabelle1
Pathology group	Specific Diagnosis	Sensitivity (*)			Positive Predictive Value (*)			Specificity (*)			Negative Predictive Value (*)
		PMCT	PMMR	PMCT+PMMR	PMCT	PMMR	PMCT+PMMR	PMCT	PMMR	PMCT+PMMR	PMCT	PMMR	PMCT+PMMR
Edema
	Brain edema	97 (83-100)	97 (83-100)	97 (83-100)	97 (81-100)	97 (81-100)	97 (81-100)	99 (94-100)	99 (94-100)	99 (94-100)	99 (93-100)	99 (93-100)	99 (93-100)
	Pulmonary edema	86 (65-97)	45 (24-68)	86 (65-97)	86 (67-95)	71 (46-88)	86 (67-95)	97 (91-99)	96 (90-99)	97 (91-99)	97 (92-99)	89 (84-92)	97 (92-99)
ALL		92 (82-88)	75 (62-86)	92 (82-88)	92 (83-97)	89 (77-95)	92 (83-97)	94 (85-98)	93 (83-98)	94 (85-98)	94 (86-98)	83 (75-88)	94 (86-98)
Effusion
	Pleural effusion	97 (85-99)	91 (77-98)	97 (85-99)	97 (83-100)	97 (83-100)	100 (90-100)	99 (94-100)	99 (94-100)	100 (96-100)	99 (92-100)	97 (90-99)	99 (93-100)
	Pericardial effusion	92 (62-100)	92 (62-100)	100 (74-100)	92 (61-99)	92 (61-99)	92 (63-99)	99 (95-100)	99 (95-100)	99 (95-100)	99 (95-100)	99 (95-100)	100 (97-100)
	Ascites	86 (57-98)	93 (66-100)	93 (66-100)	92 (63-99)	100 (75-100)	100 (75-100)	99 (95-100)	100 (97-100)	100 (97-100)	98 (94-99)	99 (94-100)	99 (94-100)
ALL		94 (85-98)	92 (82-97)	97 (89-100)	95 (87-98)	97 (88-99)	98 (90-100)	95 (85-99)	96 (89-100)	98 (91-100)	93 (84-97)	92 (83-96)	97 (87-99)
Fatty degeneration
	Fatty liver	48 (29-68)	19 (6-38)	52 (32-71)	87 (61-96)	83 (38-98)	93 (66-99)	98 (93-100)	99 (94-100)	99 (94-100)	87 (82-90)	81 (78-84)	88 (83-91)
	Fatty pancreas	92 (83-99)	90 (79-98)	95 (90-100)	90 (88-100)	90 (87-100)	93 (90-100)	95 (90-100)	92 (88-100)	97 (91-100)	99 (95-100)	99 (95-100)	100 (97-100)
ALL		70 (45-81)	55 (45-81)	74 (60-89)	89 (69-95)	87 (71-96)	93 (81-99)	97 (89-100)	96 (88-100)	98 (90-100)	93 (87-100)	90 (79-99)	94 (87-100)
Fibrosis / Scarring
	Endomyocardial fibrosis	0	0	0	0	0	0	100 (97-100)	100 (97-100)	100 (97-100)	90 (85-95)	90 (85-95)	90 (85-95)
	Myocardial fibrosis	0	0	0	0	0	0	100 (97-100)	100 (97-100)	100 (97-100)	83 (78-87)	83 (78-87)	83 (78-87)
	Myocardial scarring	0	79 (49-95)	79 (49-95)	0	85 (58-96)	85 (58-96)	100 (95-100)	98 (93-100)	98 (93-100)	90 (80-95)	97 (93-99)	97 (93-99)
	Pulmonary fibrosis	83 (36-100)	17 (1-64)	83 (36-100)	71 (38-91)	50 (7-94)	83 (41-97)	98 (94-100)	99 (95-100)	99 (95-100)	99 (95-100)	96 (94-97)	99 (95-100)
	Liver fibrosis	0	0	0	0	0	0	100 (97-100)	100 (97-100)	100 (97-100)	85 (78-90)	85 (78-90)	85 (78-90)
	Liver cirrhosis	100 (54-100)	87 (44-100)	100 (54-100)	86 (46-98)	81 (37-92)	86 (46-98)	99 (95-100)	99 (95-100)	99 (95-100)	100 (97-100)	100 (97-100)	100 (97-100)
	Kidney scarring	0	75 (45-93)	75 (45-93)	0	88 (61-95)	88 (61-95)	100 (95-100)	98 (93-100)	98 (93-100)	90 (85-100)	96 (89-99)	96 (89-99)
ALL		26 (12-44)	37 (18-52)	48 (22-66)	79 (44-82)	43 (22-61)	49 (19-71)	99 (94-100)	99 (94-100)	99 (94-100)	91 (88-100)	90 (82-100)	90 (82-100)
Hemorrhage
	All hemorrhages except mucosal and endocardial hemorrhage	91 (75-98)	88 (71-97)	91 (75-98)	100 (88-100)	100 (88-100)	100 (88-100)	100 (96-100)	100 (96-100)	100 (96-100)	97 (91-99)	96 (90-98)	97 (91-99)
	Mucosal and endocardial hemorrhage only	0	0	0	0	0	0	100 (96-100)	100 (96-100)	100 (96-100)	80 (80-84)	80 (80-84)	80 (80-84)
ALL		53 (39-66)	55 (41-68)	56 (42-70)	100 (88-100)	100 (88-100)	100 (88-100)	100 (95-100)	100 (95-100)	100 (95-100)	71 (65-77)	72 (66-77)	73 (67-79)
Hypertrophy / Enlargement
	Myocardial hypertrophy	20 (10-33)	77 (63-87)	77 (63-87)	50 (31-69)	93 (81-98)	93 (81-98)	87 (77-94)	96 (88-99)	96 (88-99)	63 (60-66)	85 (77-90)	85 (77-90)
	Thyroid enlargement	100 (59-100)	100 (59-100)	100 (59-100)	88 (95-100)	99 (95-100)	100 (59-100)	99 (95-100)	99 (95-100)	99 (95-100)	100 (97-100)	100 (97-100)	100 (97-100)
	Splenomegaly	100 (74-100)	100 (74-100)	100 (74-100)	92 (63-98)	92 (63-98)	92 (63-98)	99 (95-100)	99 (95-100)	99 (95-100)	100 (97-100)	100 (97-100)	100 (97-100)
	Prostatic hyperplasia	90 (55-100)	90 (55-100)	90 (55-100)	90 (55-100)	90 (55-100)	90 (55-100)	99 (95-100)	99 (95-100)	99 (95-100)	99 (94-100)	99 (94-100)	99 (94-100)
	Enlarged lymph nodes	100 (83-100)	100 (83-100)	100 (83-100)	95 (74-99)	95 (74-99)	95 (74-99)	99 (95-100)	99 (95-100)	99 (95-100)	100 (96-100)	100 (96-100)	100 (96-100)
ALL		59 (49-68)	88 (80-94)	88 (80-94)	94 (86-97)	93 (88 - 96)	93 (88 - 96)	82 (60-95)	61 (36-83)	61 (36-83)	30 (24-37)	48 (32-63)	48 (32-63)
