# Supplementary material for: Diagnostic accuracy of unenhanced post-mortem CT and MRI compared to the non-forensic clinical autopsy: a prospective blinded study
Source: Virchows Arch. 2025 Jun 5;488(2):325–36. doi: 10.1007/s00428-025-04130-5 (PMC12916894; doi:10.1007/s00428-025-04130-5)
Supplement: Supplementary file 4 — (XLSX 14.2 KB) [file 428_2025_4130_MOESM4_ESM.xlsx]

## Sheet: Tabelle1
Pathology group	Specific Diagnosis	Sensitivity (*)			Positive Predictive Value (*)			Specificity (*)			Negative Predictive Value (*)
		PMCT	PMMR	PMCT+PMMR	PMCT	PMMR	PMCT+PMMR	PMCT	PMMR	PMCT+PMMR	PMCT	PMMR	PMCT+PMMR
Infarction / Necrosis
	Brain infarction	78 (40-97)	78 (40-97)	78 (40-97)	100 (59-100)	100 (59-100)	100 (59-100)	100 (97-100)	100 (97-100)	100 (97-100)	98 (94-100)	98 (94-100)	98 (94-100)
	Myocardial infarction	0	92 (64-100)	92 (64-100)	0	92 (63-99)	92 (63-99)	100 (97-100)	99 (95-100)	99 (95-100)	89 (89-99)	99 (94-100)	99 (94-100)
	Acute tubular necrosis	0	0	0	0	0	0	100 (95-100)	100 (95-100)	100 (95-100)	72 (60-81)	72 (60-81)	72 (60-81)
ALL		26 (19-56)	56 (48-84)	56 (48-84)	33 (21-100)	64 (55-99)	64 (79-99)	100 (96-100)	99 (94-100)	99 (94-100)	83 (78-86)	83 (78-86)	83 (78-86)
Inflammation
	Abscess	89 (52-100)	100 (66-100)	100 (66-100)	100 (63-100)	100 (66-100)	100 (66-100)	100 (97-100)	100 (97-100)	100 (97-100)	99 (95-100)	100 (97-100)	100 (97-100)
	Pericarditis	0	13 (0-53)	13 (0-53)	0	100 (3-100)	100 (3-100)	0	100 (97-100)	100 (97-100)	93 (93)	94 (93-95)	94 (93-95)
	Pneumonia	91 (75-98)	56 (38-74)	91 (75-98)	88 (73-95)	90 (69-97)	88 (73-95)	96 (89-99)	98 (92-100)	96 (89-99)	97 (91-99)	86 (81-90)	97 (91-99)
	Pancreatitis	86 (42-100)	86 (42-100)	86 (42-100)	100 (54-100)	100 (54-100)	100 (54-100)	100 (97-100)	100 (97-100)	100 (97-100)	99 (95-100)	99 (95-100)	99 (95-100)
ALL		58 (47-68)	56 (46-66)	67 (56-77)	93 (85-97)	97 (88-99)	94 (86-97)	84 (64-95)	90 (68-99)	86 (68-96)	34 (28-41)	29 (24-35)	45 (38-54)
Miscellaneous
	Aortic valve stenosis	0	0	0	0	0	0	100 (97-100)	100 (97-100)	100 (97-100)	93 (88-100)	93 (88-100)	93 (88-100)
	Ileus	100 (75-100)	100 (75-100)	100 (75-100)	100 (75-100)	100 (75-100)	100 (75-100)	100 (97-100)	100 (97-100)	100 (97-100)	100 (97-100)	100 (97-100)	100 (97-100)
	Lymph node increase	95 (77-100)	95 (77-100)	95 (77-100)	95 (75-99)	95 (75-99)	95 (75-99)	99 (94-100)	99 (94-100)	99 (94-100)	99 (94-100)	99 (94-100)	99 (94-100)
	Pulmonary emphysema	83 (52-98)	35 (15-59)	90 (70-99)	91 (58-99)	100 (59-100)	100 (59-100)	99 (95-100)	100 (96-100)	100 (96-100)	98 (93-99)	89 (85-91)	98 (93-99)
	Sigma diverticulosis	100 (75-100)	100 (75-100)	100 (75-100)	100 (75-100)	100 (75-100)	100 (75-100)	100 (97-100)	100 (97-100)	100 (97-100)	100 (97-100)	100 (97-100)	100 (97-100)
Thrombosis / Embolism
	Coronary thrombosis	0	78 (40-97)	78 (40-97)	0	78 (46-94)	78 (46-94)	100 (97-100)	98 (94-100)	98 (94-100)	93 (93)	98 (94-100)	98 (94-100)
	Pulmonary embolism all	0	53 (29-76)	53 (29-76)	0	77 (50-92)	77 (50-92)	100 (97-100)	97 (92-100)	97 (92-100)	84 (76-90)	90 (83-95)	90 (83-95)
	Central and paracentral pulmonary embolism only	0	91 (59-100)	91 (59-100)	0	77 (52-91)	77 (52-91)	100 (97-100)	97 (92-100)	97 (92-100)	91 (83-95)	99 (94-100)	99 (94-100)
ALL		0	50 (33-67)	50 (33-67)	0	79 (61-90)	79 (61-90)	100 (96-100)	94 (86-98)	94 (86-98)	70 (70-70)	80 (75-85)	80 (75-85)
Neoplasms
	Benign neoplasms	54 (44-68)	74 (53-88)	74 (53-88)	95 (86-100)	98 (84-100)	100 (75-100)	95 (78-100)	95 (86-100)	95 (86-100)	92 (85-95)	93 (85-95)	93 (85-95)
	Malignant primary neoplasms	50 (27-83)	70 (50-86)	70 (50-86)	100 (96-100)	100 (96-100)	100 (96-100)	90 (69-100)	90 (82-100)	91 (82-100)	90 (86-94)	92 (87-95)	92 (87-95)
	Metastases	85 (55-98)	92 (64-100)	92 (64-100)	100 (72-100)	100 (72-100)	100 (72-100)	100 (97-100)	100 (97-100)	100 (97-100)	98 (94-100)	99 (95-100)	99 (95-100)
	Hematologic malignancies	0	0	0	0	0	0	100 (97-100)	100 (97-100)	100 (97-100)	100 (97-100)	100 (97-100)	100 (97-100)
ALL		47 (41 -74)	59 (51-89)	59 (50-81)	74 (69-100)	75 (69-100)	75 (69-100)	98 (91-100)	98 (91-100)	98 (91-100)	70 (63-76)	74 (67-81)	74 (67-81)
Ulceration
	Gastric ulceration	0	0	0	0	0	0	100 (97-100)	100 (97-100)	100 (97-100)	100 (97-100)	100 (97-100)	100 (97-100)
	Duodenal ulceration	0	0	0	0	0	0	100 (97-100)	100 (97-100)	100 (97-100)	100 (97-100)	100 (97-100)	100 (97-100)
ALL		8 (1-39)	8 (1-39)	8 (1-39)	100 (68-189)	100 (3-100)	100 (3-100)	100 (97-100)	100 (97-100)	100 (97-100)	91 (89-92)	91 (89-92)	91 (89-92)
